# Supplementary material for: Igneous meteorites suggest Aluminium-26 heterogeneity in the early Solar Nebula
Source: Nat Commun. 2023 Aug 29;14:4940. doi: 10.1038/s41467-023-40026-1 (PMC10465487; doi:10.1038/s41467-023-40026-1)
Supplement: Supplementary file 4 — Supplementary Data 1 [file 41467_2023_40026_MOESM4_ESM.xlsx]

## Sheet: U-Pb data table
Sample	Frac	Weight	U ppb	Pb ppb	206Pb*	204Pb/206Pb	204Pb/206Pb	207Pb/206Pb	207Pb/206Pb	Err. corr.	207Pb*/	207Pb*/	207Pb/235U	207Pb/235U	206Pb/238U	206Pb/238U	U-Pb	238U/204Pb
		mg			x10-13 mol		% error		% error	4/6-7/6	206Pb*	206Pb*		%err		%err	disc.%	(µ-value)
											age (Ma)	age err
A167 session
A167 01 W1a	WR	45.23	16.6441	23.6909	12.9071	0.0166654	0.124382	0.693507	0.0584877	0.357588	4549.72	1.041	35.0172	0.316778	0.411093	0.171358	51.215	123.321
A167 02 W1a	WR	38.43	14.0549	23.3506	10.8675	0.0170838	0.138762	0.694412	0.057982	0.428899	4546.93	1.013	41.0146	0.318999	0.482428	0.161666	44.1942	102.04
A167 01 W1b	WR	45.23	9.30646	3.78887	2.11345	0.0206804	0.342222	0.706834	0.0746365	0.669046	4535.34	1.132	10.1535	0.401772	0.120388	0.198068	83.845	324.348
A167 02 W1b	WR	38.43	8.75548	3.90064	1.76087	0.0228896	0.341562	0.71559	0.07543	0.735245	4531.09	1.09	10.5521	0.470727	0.125481	0.250511	83.1846	273.989
A167 03 W1b	Px	29.39	5.86646	10.0597	3.09833	0.0283252	0.136076	0.741376	0.062496	0.485154	4533.3	1.29	36.2892	0.560412	0.43088	0.198181	49.0583	60.3346
A167 04 W1b	Px	24.11	6.11371	13.7967	3.14078	0.0339655	0.0876694	0.765418	0.0600202	0.596471	4526.5	1.346	42.8276	0.734021	0.510906	0.278357	41.2326	39.4094
A167 05 W1b	cPx	14.8	70.1002	32.6716	6.23776	0.0112164	0.304168	0.67113	0.059071	0.440694	4555.95	0.911	12.3326	0.240295	0.144153	0.171786	80.9489	553.872
A167 06 W1b	Plag	14.14	4.45238	17.5154	2.3982	0.0284667	0.164551	0.744938	0.0628347	0.585599	4542.68	1.209	77.4237	0.560516	0.913366	0.198699	7.93476	28.2706
A167 01 W2a	WR	45.23	94.3225	8.54326	5.22309	0.0171731	1.31944	0.692416	0.171247	0.946142	4540.19	1.083	2.48412	0.475434	0.0293567	0.363611	95.8923	1666.57
A167 02 W2a	WR	38.43	87.7714	9.29421	4.53531	0.0200291	1.17467	0.704131	0.177067	0.94002	4536.2	1.242	2.72066	0.55143	0.0322404	0.409189	95.4912	1259.94
A167 03 W2a	Px	45.23	30.4074	5.5046	2.06258	0.0209291	2.37625	0.710861	0.352457	0.977608	4543.81	1.596	4.69463	0.966294	0.055343	0.84459	92.3589	695.218
A167 04 W2a	Px	38.43	35.286	5.8465	1.97097	0.0166662	3.66308	0.691619	0.439184	0.983185	4544.45	1.611	4.71456	0.975982	0.0555537	0.881996	92.3316	912.592
A167 05 W2a	cPx	29.39	201.006	11.4641	2.59081	0.0064027	10.1366	0.649249	0.480991	0.986829	4555.64	1.282	1.78599	0.717841	0.0208789	0.674892	97.0765	7033.67
A167 06 W2a	Plag	24.11	8.6579	5.21626	1.20364	0.0080618	16.4818	0.655379	0.977066	0.992066	4552.17	2.157	20.1145	1.52475	0.235748	1.43561	70.0283	486.69
A167 01 W2b	WR	45.23	89.2484	9.11192	8.59881	0.000418137	16.0163	0.626439	0.0736561	0.66845	4565.56	0.783	4.39843	0.171691	0.0510813	0.171384	92.9665	46641.1
A167 02 W2b	WR	38.43	84.6082	9.88615	8.05022	0.000551881	12.9158	0.627064	0.0789526	0.664201	4565.62	0.846	5.11246	0.154475	0.0593711	0.15429	91.8575	30365.8
A167 03 W2b	Px	45.23	24.0781	3.50596	1.92503	0.00283295	9.88252	0.638254	0.209561	0.960659	4567.93	0.869	5.62617	1.39797	0.0652291	1.39652	91.0836	5269.05
A167 04 W2b	Px	38.43	25.037	3.15913	1.50188	0.00027929	137.757	0.626851	0.287396	0.978662	4567.96	0.848	5.14592	0.380483	0.0596601	0.374427	91.8233	59862
A167 05 W2b	cPx	29.39	320.642	21.9481	6.71462	0.00149061	5.5894	0.631545	0.0829564	0.732123	4566.27	0.823	2.92306	0.165753	0.0339328	0.163866	95.2895	19499.4
A167 06 W2b	Plag	24.11	12.7407	7.77671	2.25994	0.000393069	64.859	0.625824	0.197534	0.950499	4564.39	0.88	25.8815	2.60257	0.300792	2.60217	62.8647	8427.09
A167 01R	WR	45.23	25.1195	52.2185	49.6211	7.8542e-05	37.8066	0.624907	0.0512882	0.427259	4565.54	0.659	90.1796	1.42101	1.04722	1.421	-1.15085	12149.1
A167 02R	WR	38.43	30.8087	64.7734	39.8102	0.000357027	10.2926	0.626005	0.055608	0.49121	4565.19	0.692	90.7605	1.52383	1.05422	1.52379	-1.64051	2648.04
A167 04R	Px	38.43	45.1881	93.7544	48.0957	1.96635e-05	156.011	0.624652	0.0342342	0.661284	4565.56	0.365	91.153	1.43995	1.05851	1.43996	-1.92685	48035.9
A167 05R	cPx	29.39	21.0977	42.0838	13.0536	8.14427e-05	138.538	0.624897	0.085973	0.967564	4565.48	0.31	86.3177	1.78398	1.00241	1.78394	1.97235	12239.8
A167 06R	Plag	24.11	8.35381	18.6655	5.19642	0.00102394	26.9961	0.62859	0.213981	0.948244	4564.24	0.985	90.7532	1.44037	1.05482	1.43927	-1.70292	917.044
A170 session
A170 01 W2b	Px	4.8	n.d.	2.27089	0.181726	0.00402872	89.5203	0.642658	2.53696	0.998766	4565.66	1.934	n.d.	n.d.	n.d.	n.d.	n.d.	n.d.
A170 03 W2b	Px	5.32	n.d.	2.33869	0.194692	0.00787598	38.0785	0.660323	2.05059	0.998554	4566.72	1.799	n.d.	n.d.	n.d.	n.d.	n.d.	n.d.
A170 04 W2b	Px	7.16	n.d.	2.37193	0.312053	0.00205327	108.24	0.633933	1.58441	0.998349	4565.96	1.347	n.d.	n.d.	n.d.	n.d.	n.d.	n.d.
A170 05 W2b	Px	4.79	n.d.	2.15334	0.170268	0.00416286	92.1042	0.643168	2.6966	0.9986	4565.44	2.193	n.d.	n.d.	n.d.	n.d.	n.d.	n.d.
A170 06 W2b	Px	5.26	n.d.	2.09125	0.198815	0.00070014	517.389	0.627921	2.60539	0.998691	4566.07	1.931	n.d.	n.d.	n.d.	n.d.	n.d.	n.d.
A170 07 W2b	Px	7.94	n.d.	2.00734	0.295099	0.000623813	392.054	0.62804	1.75571	0.998511	4567.15	1.382	n.d.	n.d.	n.d.	n.d.	n.d.	n.d.
A170 08 W2b	Px	6.46	n.d.	1.74968	0.21182	0.0010446	184.743	0.629966	1.39448	0.996842	4567.25	1.624	n.d.	n.d.	n.d.	n.d.	n.d.	n.d.
A170 09 W2b	Px	7.54	n.d.	1.77525	0.235576	0.00295702	97.3163	0.638174	2.05292	0.998715	4566.41	1.619	n.d.	n.d.	n.d.	n.d.	n.d.	n.d.
A170 10 W2b	Px	6.13	n.d.	2.75639	0.255778	0.0101057	21.1338	0.668998	1.47114	0.994457	4563.38	2.648	n.d.	n.d.	n.d.	n.d.	n.d.	n.d.
A170 11 W2b	WR	5.47	n.d.	27.8412	3.29602	0.00122174	17.6795	0.630272	0.185362	0.841289	4566.1	1.452	n.d.	n.d.	n.d.	n.d.	n.d.	n.d.
A170 12 W2b	WR	3.01	n.d.	13.8316	0.869711	0.000725213	114.422	0.627201	0.606584	0.994958	4564.13	0.886	n.d.	n.d.	n.d.	n.d.	n.d.	n.d.
A170 13 W2b	WR	4.66	n.d.	4.38693	0.393741	0.00185046	96.0058	0.632541	1.29192	0.990798	4564.81	2.577	n.d.	n.d.	n.d.	n.d.	n.d.	n.d.
A170 14 W2b	WR	3.81	n.d.	3.14754	0.211724	0.00347033	90.9326	0.64155	2.23024	0.998191	4568.99	2.061	n.d.	n.d.	n.d.	n.d.	n.d.	n.d.
A170 01R	Px	4.8	n.d.	99.0269	9.96679	0.000388132	47.8155	0.626331	0.13485	0.992735	4565.62	0.232	n.d.	n.d.	n.d.	n.d.	n.d.	n.d.
A170 03R	Px	5.32	n.d.	99.9071	11.2453	0.000297924	55.3469	0.625853	0.140275	0.848302	4565.45	1.06	n.d.	n.d.	n.d.	n.d.	n.d.	n.d.
A170 04R	Px	7.16	n.d.	102.031	15.4001	0.000155097	77.9395	0.625172	0.0890258	0.981564	4565.36	0.242	n.d.	n.d.	n.d.	n.d.	n.d.	n.d.
A170 05R	Px	4.79	n.d.	89.1072	9.00246	0.000143482	144.164	0.625255	0.150728	0.990801	4565.67	0.291	n.d.	n.d.	n.d.	n.d.	n.d.	n.d.
A170 06R	Px	5.26	n.d.	95.1734	10.5388	0.000243033	72.506	0.62599	0.136758	0.928494	4566.34	0.724	n.d.	n.d.	n.d.	n.d.	n.d.	n.d.
A170 07R	Px	7.94	n.d.	95.9703	16.1375	5.94386e-05	194.583	0.624916	0.0850965	0.981757	4565.76	0.23	n.d.	n.d.	n.d.	n.d.	n.d.	n.d.
A170 08R	Px	6.46	n.d.	99.0481	13.622	9.576e-05	143.314	0.624877	0.101173	0.988597	4565.29	0.218	n.d.	n.d.	n.d.	n.d.	n.d.	n.d.
A170 09R	Px	7.54	n.d.	93.8117	15.0954	6.86058e-05	180.646	0.624926	0.0921555	0.979316	4565.69	0.266	n.d.	n.d.	n.d.	n.d.	n.d.	n.d.
A170 10R	Px	6.13	n.d.	99.8553	12.947	7.82107e-05	184.71	0.624584	0.117346	0.898257	4564.79	0.734	n.d.	n.d.	n.d.	n.d.	n.d.	n.d.
A170 11R	WR	5.47	n.d.	58.9739	6.80891	0.00022356	122.362	0.625511	0.201521	0.988115	4565.43	0.444	n.d.	n.d.	n.d.	n.d.	n.d.	n.d.
A170 12R	WR	3.01	n.d.	71.7325	4.53134	9.24723e-05	445.972	0.625101	0.303142	0.990299	4565.84	0.603	n.d.	n.d.	n.d.	n.d.	n.d.	n.d.
A170 13R	WR	4.66	n.d.	54.9617	5.32177	0.000338255	103.129	0.626004	0.254675	0.996571	4565.38	0.306	n.d.	n.d.	n.d.	n.d.	n.d.	n.d.
A170 14R	WR	3.81	n.d.	57.21	4.59031	1.23608e-05	2733.15	0.624646	0.254662	0.966634	4565.62	0.928	n.d.	n.d.	n.d.	n.d.	n.d.	n.d.
UCD data
1R	Px	11.01	n.d.	39.3	9.24	2.6e-05	206.597	0.62456	0.051	0.696	4565.49	0.52	n.d.	n.d.	n.d.	n.d.	n.d.	n.d.
2R	Px	9.21	n.d.	49.7	9.7	0.000111	45.186	0.624844	0.049	0.685	4565.06	0.51	n.d.	n.d.	n.d.	n.d.	n.d.	n.d.
3R	Px	6.43	n.d.	46.2	6.27	0.000154	50.44	0.625236	0.064	0.815	4565.54	0.53	n.d.	n.d.	n.d.	n.d.	n.d.	n.d.
4R	WR	24.13	n.d.	29.3	14.91	6.7e-05	48.932	0.624855	0.043	0.513	4565.76	0.52	n.d.	n.d.	n.d.	n.d.	n.d.	n.d.
