# Supplementary material for: Igneous meteorites suggest Aluminium-26 heterogeneity in the early Solar Nebula
Source: Nat Commun. 2023 Aug 29;14:4940. doi: 10.1038/s41467-023-40026-1 (PMC10465487; doi:10.1038/s41467-023-40026-1)
Supplement: Supplementary file 5 — Source Data [file 41467_2023_40026_MOESM5_ESM.xlsx]

## Sheet: Fig. 1
Sample	Frac	Weight	U ppb	Pb ppb	206Pb*	204Pb/206Pb	204Pb/206Pb	207Pb/206Pb	207Pb/206Pb	Err. corr.	207Pb*/	207Pb*/	207Pb/235U	207Pb/235U	206Pb/238U	206Pb/238U	U-Pb	238U/204Pb
		mg			x10-13 mol		% error		% error	4/6-7/6	206Pb*	206Pb*		%err		%err	disc.%	(µ-value)
											age (Ma)	age err
A167 session
A167 01 W1a	WR	45.23	16.6441	23.6909	12.9071	0.0166654	0.124382	0.693507	0.0584877	0.357588	4549.72	1.041	35.0172	0.316778	0.411093	0.171358	51.215	123.321
A167 02 W1a	WR	38.43	14.0549	23.3506	10.8675	0.0170838	0.138762	0.694412	0.057982	0.428899	4546.93	1.013	41.0146	0.318999	0.482428	0.161666	44.1942	102.04
A167 01 W1b	WR	45.23	9.30646	3.78887	2.11345	0.0206804	0.342222	0.706834	0.0746365	0.669046	4535.34	1.132	10.1535	0.401772	0.120388	0.198068	83.845	324.348
A167 02 W1b	WR	38.43	8.75548	3.90064	1.76087	0.0228896	0.341562	0.71559	0.07543	0.735245	4531.09	1.09	10.5521	0.470727	0.125481	0.250511	83.1846	273.989
A167 03 W1b	Px	29.39	5.86646	10.0597	3.09833	0.0283252	0.136076	0.741376	0.062496	0.485154	4533.3	1.29	36.2892	0.560412	0.43088	0.198181	49.0583	60.3346
A167 04 W1b	Px	24.11	6.11371	13.7967	3.14078	0.0339655	0.0876694	0.765418	0.0600202	0.596471	4526.5	1.346	42.8276	0.734021	0.510906	0.278357	41.2326	39.4094
A167 05 W1b	cPx	14.8	70.1002	32.6716	6.23776	0.0112164	0.304168	0.67113	0.059071	0.440694	4555.95	0.911	12.3326	0.240295	0.144153	0.171786	80.9489	553.872
A167 06 W1b	Plag	14.14	4.45238	17.5154	2.3982	0.0284667	0.164551	0.744938	0.0628347	0.585599	4542.68	1.209	77.4237	0.560516	0.913366	0.198699	7.93476	28.2706
A167 01 W2a	WR	45.23	94.3225	8.54326	5.22309	0.0171731	1.31944	0.692416	0.171247	0.946142	4540.19	1.083	2.48412	0.475434	0.0293567	0.363611	95.8923	1666.57
A167 02 W2a	WR	38.43	87.7714	9.29421	4.53531	0.0200291	1.17467	0.704131	0.177067	0.94002	4536.2	1.242	2.72066	0.55143	0.0322404	0.409189	95.4912	1259.94
A167 03 W2a	Px	45.23	30.4074	5.5046	2.06258	0.0209291	2.37625	0.710861	0.352457	0.977608	4543.81	1.596	4.69463	0.966294	0.055343	0.84459	92.3589	695.218
A167 04 W2a	Px	38.43	35.286	5.8465	1.97097	0.0166662	3.66308	0.691619	0.439184	0.983185	4544.45	1.611	4.71456	0.975982	0.0555537	0.881996	92.3316	912.592
A167 05 W2a	cPx	29.39	201.006	11.4641	2.59081	0.0064027	10.1366	0.649249	0.480991	0.986829	4555.64	1.282	1.78599	0.717841	0.0208789	0.674892	97.0765	7033.67
A167 06 W2a	Plag	24.11	8.6579	5.21626	1.20364	0.0080618	16.4818	0.655379	0.977066	0.992066	4552.17	2.157	20.1145	1.52475	0.235748	1.43561	70.0283	486.69
A167 01 W2b	WR	45.23	89.2484	9.11192	8.59881	0.000418137	16.0163	0.626439	0.0736561	0.66845	4565.56	0.783	4.39843	0.171691	0.0510813	0.171384	92.9665	46641.1
A167 02 W2b	WR	38.43	84.6082	9.88615	8.05022	0.000551881	12.9158	0.627064	0.0789526	0.664201	4565.62	0.846	5.11246	0.154475	0.0593711	0.15429	91.8575	30365.8
A167 03 W2b	Px	45.23	24.0781	3.50596	1.92503	0.00283295	9.88252	0.638254	0.209561	0.960659	4567.93	0.869	5.62617	1.39797	0.0652291	1.39652	91.0836	5269.05
A167 04 W2b	Px	38.43	25.037	3.15913	1.50188	0.00027929	137.757	0.626851	0.287396	0.978662	4567.96	0.848	5.14592	0.380483	0.0596601	0.374427	91.8233	59862
A167 05 W2b	cPx	29.39	320.642	21.9481	6.71462	0.00149061	5.5894	0.631545	0.0829564	0.732123	4566.27	0.823	2.92306	0.165753	0.0339328	0.163866	95.2895	19499.4
A167 06 W2b	Plag	24.11	12.7407	7.77671	2.25994	0.000393069	64.859	0.625824	0.197534	0.950499	4564.39	0.88	25.8815	2.60257	0.300792	2.60217	62.8647	8427.09
A167 01R	WR	45.23	25.1195	52.2185	49.6211	7.8542e-05	37.8066	0.624907	0.0512882	0.427259	4565.54	0.659	90.1796	1.42101	1.04722	1.421	-1.15085	12149.1
A167 02R	WR	38.43	30.8087	64.7734	39.8102	0.000357027	10.2926	0.626005	0.055608	0.49121	4565.19	0.692	90.7605	1.52383	1.05422	1.52379	-1.64051	2648.04
A167 04R	Px	38.43	45.1881	93.7544	48.0957	1.96635e-05	156.011	0.624652	0.0342342	0.661284	4565.56	0.365	91.153	1.43995	1.05851	1.43996	-1.92685	48035.9
A167 05R	cPx	29.39	21.0977	42.0838	13.0536	8.14427e-05	138.538	0.624897	0.085973	0.967564	4565.48	0.31	86.3177	1.78398	1.00241	1.78394	1.97235	12239.8
A167 06R	Plag	24.11	8.35381	18.6655	5.19642	0.00102394	26.9961	0.62859	0.213981	0.948244	4564.24	0.985	90.7532	1.44037	1.05482	1.43927	-1.70292	917.044
A170 session
A170 01 W2b	Px	4.8	n.d.	2.27089	0.181726	0.00402872	89.5203	0.642658	2.53696	0.998766	4565.66	1.934	n.d.	n.d.	n.d.	n.d.	n.d.	n.d.
A170 03 W2b	Px	5.32	n.d.	2.33869	0.194692	0.00787598	38.0785	0.660323	2.05059	0.998554	4566.72	1.799	n.d.	n.d.	n.d.	n.d.	n.d.	n.d.
A170 04 W2b	Px	7.16	n.d.	2.37193	0.312053	0.00205327	108.24	0.633933	1.58441	0.998349	4565.96	1.347	n.d.	n.d.	n.d.	n.d.	n.d.	n.d.
A170 05 W2b	Px	4.79	n.d.	2.15334	0.170268	0.00416286	92.1042	0.643168	2.6966	0.9986	4565.44	2.193	n.d.	n.d.	n.d.	n.d.	n.d.	n.d.
A170 06 W2b	Px	5.26	n.d.	2.09125	0.198815	0.00070014	517.389	0.627921	2.60539	0.998691	4566.07	1.931	n.d.	n.d.	n.d.	n.d.	n.d.	n.d.
A170 07 W2b	Px	7.94	n.d.	2.00734	0.295099	0.000623813	392.054	0.62804	1.75571	0.998511	4567.15	1.382	n.d.	n.d.	n.d.	n.d.	n.d.	n.d.
A170 08 W2b	Px	6.46	n.d.	1.74968	0.21182	0.0010446	184.743	0.629966	1.39448	0.996842	4567.25	1.624	n.d.	n.d.	n.d.	n.d.	n.d.	n.d.
A170 09 W2b	Px	7.54	n.d.	1.77525	0.235576	0.00295702	97.3163	0.638174	2.05292	0.998715	4566.41	1.619	n.d.	n.d.	n.d.	n.d.	n.d.	n.d.
A170 10 W2b	Px	6.13	n.d.	2.75639	0.255778	0.0101057	21.1338	0.668998	1.47114	0.994457	4563.38	2.648	n.d.	n.d.	n.d.	n.d.	n.d.	n.d.
A170 11 W2b	WR	5.47	n.d.	27.8412	3.29602	0.00122174	17.6795	0.630272	0.185362	0.841289	4566.1	1.452	n.d.	n.d.	n.d.	n.d.	n.d.	n.d.
A170 12 W2b	WR	3.01	n.d.	13.8316	0.869711	0.000725213	114.422	0.627201	0.606584	0.994958	4564.13	0.886	n.d.	n.d.	n.d.	n.d.	n.d.	n.d.
A170 13 W2b	WR	4.66	n.d.	4.38693	0.393741	0.00185046	96.0058	0.632541	1.29192	0.990798	4564.81	2.577	n.d.	n.d.	n.d.	n.d.	n.d.	n.d.
A170 14 W2b	WR	3.81	n.d.	3.14754	0.211724	0.00347033	90.9326	0.64155	2.23024	0.998191	4568.99	2.061	n.d.	n.d.	n.d.	n.d.	n.d.	n.d.
A170 01R	Px	4.8	n.d.	99.0269	9.96679	0.000388132	47.8155	0.626331	0.13485	0.992735	4565.62	0.232	n.d.	n.d.	n.d.	n.d.	n.d.	n.d.
A170 03R	Px	5.32	n.d.	99.9071	11.2453	0.000297924	55.3469	0.625853	0.140275	0.848302	4565.45	1.06	n.d.	n.d.	n.d.	n.d.	n.d.	n.d.
A170 04R	Px	7.16	n.d.	102.031	15.4001	0.000155097	77.9395	0.625172	0.0890258	0.981564	4565.36	0.242	n.d.	n.d.	n.d.	n.d.	n.d.	n.d.
A170 05R	Px	4.79	n.d.	89.1072	9.00246	0.000143482	144.164	0.625255	0.150728	0.990801	4565.67	0.291	n.d.	n.d.	n.d.	n.d.	n.d.	n.d.
A170 06R	Px	5.26	n.d.	95.1734	10.5388	0.000243033	72.506	0.62599	0.136758	0.928494	4566.34	0.724	n.d.	n.d.	n.d.	n.d.	n.d.	n.d.
A170 07R	Px	7.94	n.d.	95.9703	16.1375	5.94386e-05	194.583	0.624916	0.0850965	0.981757	4565.76	0.23	n.d.	n.d.	n.d.	n.d.	n.d.	n.d.
A170 08R	Px	6.46	n.d.	99.0481	13.622	9.576e-05	143.314	0.624877	0.101173	0.988597	4565.29	0.218	n.d.	n.d.	n.d.	n.d.	n.d.	n.d.
A170 09R	Px	7.54	n.d.	93.8117	15.0954	6.86058e-05	180.646	0.624926	0.0921555	0.979316	4565.69	0.266	n.d.	n.d.	n.d.	n.d.	n.d.	n.d.
A170 10R	Px	6.13	n.d.	99.8553	12.947	7.82107e-05	184.71	0.624584	0.117346	0.898257	4564.79	0.734	n.d.	n.d.	n.d.	n.d.	n.d.	n.d.
A170 11R	WR	5.47	n.d.	58.9739	6.80891	0.00022356	122.362	0.625511	0.201521	0.988115	4565.43	0.444	n.d.	n.d.	n.d.	n.d.	n.d.	n.d.
A170 12R	WR	3.01	n.d.	71.7325	4.53134	9.24723e-05	445.972	0.625101	0.303142	0.990299	4565.84	0.603	n.d.	n.d.	n.d.	n.d.	n.d.	n.d.
A170 13R	WR	4.66	n.d.	54.9617	5.32177	0.000338255	103.129	0.626004	0.254675	0.996571	4565.38	0.306	n.d.	n.d.	n.d.	n.d.	n.d.	n.d.
A170 14R	WR	3.81	n.d.	57.21	4.59031	1.23608e-05	2733.15	0.624646	0.254662	0.966634	4565.62	0.928	n.d.	n.d.	n.d.	n.d.	n.d.	n.d.
UCD data
1R	Px	11.01	n.d.	39.3	9.24	2.6e-05	206.597	0.62456	0.051	0.696	4565.49	0.52	n.d.	n.d.	n.d.	n.d.	n.d.	n.d.
2R	Px	9.21	n.d.	49.7	9.7	0.000111	45.186	0.624844	0.049	0.685	4565.06	0.51	n.d.	n.d.	n.d.	n.d.	n.d.	n.d.
3R	Px	6.43	n.d.	46.2	6.27	0.000154	50.44	0.625236	0.064	0.815	4565.54	0.53	n.d.	n.d.	n.d.	n.d.	n.d.	n.d.
4R	WR	24.13	n.d.	29.3	14.91	6.7e-05	48.932	0.624855	0.043	0.513	4565.76	0.52	n.d.	n.d.	n.d.	n.d.	n.d.	n.d.
Data that were used for isochron regression are bolded

## Sheet: Fig. 2
1)	Data for points:
	Sample	Pb-Pb age	Pb-Pb age Error	26Al/27Al	26Al/27Al Error	ln(26Al/27Al)	+	-	Pb-Pb age source	Al-Mg source
	CAI	4567.3	0.16	5.23e-05	1.3e-06	-9.85851	0.0245527	0.0251707	Connelly et al. (2012)	Jacobsen et al. 2008
	CAI*	4568.2	0.2	5.23e-05	1.3e-06	-9.85851	0.0245527	0.0251707	Bouvier and Wadhwa 2010	Jacobsen et al. 2008
	Asuka 881394	4564.95	0.53	1.48e-06	1.2e-07	-13.4235	0.0779615	0.0845574	Wimpenny et al. (2019)	Wimpenny et al. (2019)
	D'Orbigny	4563.48	0.14	3.98e-07	1.5e-08	-14.7368	0.0369956	0.038417	Amelin (2008) Pb; Tissot et al 2017 U	Schiller at al., 2015
	Sahara 99555	4563.71	0.16	3.64e-07	1.8e-08	-14.8261	0.0482667	0.0507151	Amelin (2008) Pb; Brennecka & Wadhwa 2012, Tissot et al. 2017	Schiller at al., 2015
	NWA 6704	4562.76	0.3	3.15e-07	3.8e-08	-14.9707	0.113895	0.128555	Amelin et al 2019	Sanborn et al 2019
	NWA 2976	4562.89	0.59	3.94e-07	1.6e-08	-14.7469	0.0398063	0.0414567	Bouvier et al. (2011) GCA	Bouvier et al. (2011) GCA
	Erg Chech (MC-ICPMS)	4565.56	0.12	8.89e-06	9e-08	-11.6306	0.0100728	0.0101753	this study	Fang et al 2022
	Erg Chech (SIMS)	4565.56	0.12	5.72e-06	7e-08	-12.0715	0.0121635	0.0123133	this study	Barrat et al., 2021
	Erg Chech (MC-ICPMS)	4565.87	0.3	8.89e-06	7.9e-07	-11.6306	0.0851349	0.093063	Reger et al., 2022	Reger et al., 2022
2)	Data for error bands:
	Slope	-0.9832
	Erg Chech (MC-ICPMS)	Bottom line (4565.56+0.12)		Upper line (4565.56-0.12)
		Pb-Pb	ln(26Al/27Al)	Pb-Pb	ln(26Al/27Al)
		4561	-16.232	4561	-15.996
		4569	-8.36636	4569	-8.13039
	Erg Chech (SIMS)	Bottom line (4565.56+0.12)		Upper line (4565.56-0.12)
		Pb-Pb	ln(26Al/27Al)	Pb-Pb	ln(26Al/27Al)
		4561	-16.6729	4561	-16.4369
		4569	-8.80732	4569	-8.57135
	Erg Chech (MC-ICPMS)	Bottom line (4565.87+0.30)		Upper line (4565.87-0.30)
		Pb-Pb	ln(26Al/27Al)	Pb-Pb	ln(26Al/27Al)
		4561	-16.7137	4561	-16.1238
		4569	-8.84813	4569	-8.25821
	Angrites	Bottom line (4563.71+0.16)		Upper line (4563.48-0.14)
		Pb-Pb	ln(26Al/27Al)	Pb-Pb	ln(26Al/27Al)
		4561	-17.6479	4561	-17.0375
		4569	-9.7823	4569	-9.1719

## Sheet: Fig. 3
panel (a)	Sample	epsilon 54Cr	2SD	Source		epsilon 50Ti	2SD	Source
	CI	1.56	0.06	Burkhardt et al. 2017		1.85	0.12	Burkhardt et al. 2017
	CM	1.02	0.08			3.01	0.1
	CO	0.77	0.33			3.77	0.5
	CV	0.87	0.07			3.65	0.34
	CK	0.48	0.3			3.63	0.4
	CR	1.31	0.1			2.6	0.3
	CB	1.21	0.09			2.04	0.07
	H	-0.36	0.08			-0.64	0.17
	L	-0.4	0.1			-0.63	0.08
	LL	-0.42	0.07			-0.66	0.14
	EH	0.04	0.08			-0.14	0.07
	EL	0.04	0.07			-0.24	0.21
	Acapulcoites	-0.75	0.25			-1.3	0.05
	Angrites	-0.43	0.15			-1.18	0.08
	Aubrites	-0.16	0.19			-0.06	0.11
	HED	-0.67	0.09			-1.23	0.05
	Urelites	-0.92	0.05			-1.85	0.26
	Mars	-0.18	0.05			-0.49	0.23
	Moon	-0.03	0.04			0.15	0.1
	Earth	0	0			0	0
	NWA 6704	1.56	0.1	Sanborn et al. 2019		2.07	0.14	Sanborn et al. 2019
	Erg Chech 002	-0.65	0.1	This study		-1.08	0.3	This study
panel (b)	Sample	epsilon 54Cr	2sigma	Source		epsilon 84Sr	2sigma	Source
	CI	1.56	0.06	Burkhardt et al., 2019		0.4	0.1	Burkhardt et al., 2019
	CM	1.02	0.08			0.4	0.09
	CO	0.77	0.33			0.41	0.21
	CV	0.87	0.07			0.63	0.1
	H	-0.36	0.08			-0.13	0.1
	L	-0.4	0.1			-0.11	0.21
	LL	-0.42	0.07			-0.43	0.1
	EC mean	0.04	0.05			-0.21	0.12
	HED	-0.67	0.09			0.01	0.1
	Mars	-0.18	0.05			-0.25	0.15
	Moon	0.15	0.1			-0.22	0.13
	Earth	0	0			-0.31	0.08	Di et al., 2021
	NWA 6704	1.56	0.1	Sanborn et al., 2019		0.47	0.37	Amelin et al., 2019
	Erg Chech 002	-0.65	0.1	This study		0.06	0.24	This study
panel (c)	Sample	D17O	2SD	Source
	CI	0.07	0.28	Burkhardt et al. 2017
	CM	-2.52	0.46
	CO	-4.21	0.68
	CV	-3.99	0.33
	CK	-3.99	0.33
	CR	-2.02	0.24
	CB	-2.25	0.1
	H	0.67	0.1
	L	0.97	0.09
	LL	1.11	0.11
	EH	-0.09	0.12
	EL	-0.04	0.08
	Acapulcoites	-1.17	0.13
	Angrites	-0.08	0.06
	Aubrites	-0.03	0.09
	HED	-0.24	0.06
	Urelites	-1.3	0.22
	Mars	0.25	0.06
	Moon	-0.04	0.06
	Earth	-0.05	0.06
	NWA 6704	-1.052	0.004	Hibiya et al. 2019
	Erg Chech 002	-0.114	0.023	This study

## Sheet: Fig. 3 panel (d)
Howardites
Meteorite	e54Cr	2SE	Source	D17O	2SE	Source
Bholghati	-0.63	0.08	UC Davis Data	-0.269	0.004	Greenwood et al. (2016)
Diogenites
Meteorite	e54Cr	2SE	Source	D17O	2SE	Source
Johnstown	-0.7	0.06	Trinquier et al. (2008)	-0.231	0.026	Greenwood et al. (2014)
Tatahouine	-0.74	0.08	Trinquier et al. (2008)	-0.239	0.015	Greenwood et al. (2014)
MIL 07001	-0.66	0.08	UC Davis Data	-0.231	0.004	Greenwood et al. (2016)
Johnstown	-0.65	0.11	UC Davis Data	-0.231	0.026	Greenwood et al. (2005)
Shalka	-0.68	0.1	UC Davis Data	-0.242	0.016	Greenwood et al. (2005)
NWA 5480	-0.73	0.1	UC Davis Data	-0.25	0.01	Greenwood et al. (2016)
Dhofar 700	-0.6	0.09	UC Davis Data	-0.226	0.021	Greenwood et al. (2014); Barrat et al. (2008)
Eucrites (Normal)
Meteorite	e54Cr	2SE	Source	D17O	2SE	Source
Juvinas	-0.71	0.12	Trinquier et al. (2008)	-0.234318	0.006	Greenwood et al. (2005)
Bouvante	-0.78	0.06	Trinquier et al. (2008)	-0.234	0.024	Wiechert et al. (2004)
Bereba	-0.74	0.11	Trinquier et al. (2008)	-0.24	0.022	Greenwood et al. (2005)
Stannern	-0.71	0.07	Trinquier et al. (2008)	-0.245	0.009	Greenwood et al. (2005)
Jonzac	-0.69	0.08	Trinquier et al. (2008)	-0.234	0.008	Greenwood et al. (2016)
Stannern	-0.61	0.13	UC Davis Data	-0.245	0.009	Greenwood et al. (2005)
Binda	-0.58	0.11	UC Davis Data	-0.22	0.015	Wiechert et al. (2004)
Moama	-0.76	0.1	UC Davis Data	-0.195	0.021	Wiechert et al. (2004)
Moore County	-0.76	0.09	UC Davis Data	-0.224	0.016	Wiechert et al. (2004)
Dhofar 1480	-0.49	0.08	UC Davis Data	-0.23	0.01	Greenwood et al. (2016)
Agoult	-0.57	0.09	UC Davis Data	-0.239	0.017	Yamaguchi et al. (2009)
Eucrites (Anomalous)
Meteorite	e54Cr	2SE	Source	D17O	2SE	Source
Asuka 881394	-0.37	0.1	Sanborn & Yin (2014) LPSC	-0.122	0.015	Scott et al. (2009)
Ibitira	-0.4	0.08	Sanborn & Yin (2014) LPSC	-0.069	0.017	Scott et al. (2009)
PCA 91007	-0.21	0.09	Sanborn & Yin (2014) LPSC	-0.202	0.011	Scott et al. (2009)
Pasamonte	-0.33	0.08	Sanborn & Yin (2014) LPSC	-0.205	0.011	Greenwood et al. 2017 (combined Scott et al. (2009), Bland et al. (2009a,b), and Greenwood et al. (2005))
EET 92023	-0.5	0.08	UC Davis Data	-0.122	0.018	Greenwood et al. (2017)
Bunburra Rockhole (Piece A-Fragment 1) [BR (A/1)]	-0.37	0.11	Benedix et al. 2017	-0.141	0.006	Benedix et al. (2017)
Bunburra Rockhole (Piece C-Part A-Fragment 2) [BR (C/2/A)]	-0.35	0.08	Benedix et al. 2017	-0.128	0.012	Benedix et al. (2017)
Emmaville	-0.63	0.09	UC Davis Data	-0.153	0.011	Barrett et al. (2017)
Angrites
Meteorite	e54Cr	2SE	Source	D17O	2SE	Source
Angra dos Reis	-0.54	0.1	UC Davis	-0.08	0.018	Greenwood et al. (2017)
NWA 2999	-0.52	0.09	UC Davis	-0.071	0.056	Greenwood et al. (2017)
NWA 4590	-0.46	0.12	UC Davis	-0.078	0.03	Greenwood et al. (2017)
NWA 4801	-0.46	0.1	UC Davis	-0.055	0.058	Greenwood et al. (2017)
D'Orbigny	-0.28	0.11	UC Davis	-0.062	0.006	Greenwood et al. (2017)
NWA 12004	-0.43	0.14	UC Davis	-0.06866	0.0316	UNM/MetBull
NWA 12320	-0.34	0.15	UC Davis	-0.056	0.0181	UNM/Via Tony
NWA 7812	-0.61	0.08	UC Davis	-0.083	0.03	Greenwood et al. (2017)
NWA 1296	-0.42	0.12	UC Davis	-0.077	0.006	Greenwood et al. (2005)
Brachinites
Meteorite Name	e54Cr	2SE	Source	D17O	2SE	Source
Brachina	-0.36	0.11	Williams et al. 2020	-0.39	0.05	Greenwood et al. 2012
GRA 06128	-0.43	0.11	UC Davis	-0.21	0.01	Ziegler et al., 2008 (LPSC)
GRA 06129	-0.46	0.13	UC Davis	-0.21	0.01	Ziegler et al., 2008 (LPSC)
NWA 3151	-0.52	0.08	UC Davis	-0.13	0.02	Irving et al., 2005 (LPSC)
Erg Chech 002
Meteorite Name	e54Cr	2SE		D17O	2SD
	-0.65	0.1	This study	-0.145	0.009	This study	UCLA
	-0.65	0.1	This study	-0.114	0.023	This study	UG
	-0.65	0.1	This study	-0.193	0.009	This study	UCLA*
	-0.65	0.1	This study	-0.126	0.03	MetBull; Karen Ziegler group	UNM
NWA 12217, NWA 12319, NWA 12562
Meteorite Name	e54Cr	2SE	Source	D17O	2SE	Source
NWA 12217	-0.68	0.08	Vaci et al. 2021	-0.177723		Vaci et al. 2021
NWA 12319	-0.65	0.06	Vaci et al. 2021	-0.226664		Vaci et al. 2021
NWA 12562	-0.7	0.07	Vaci et al. 2021	-0.222768		Vaci et al. 2021

## Sheet: Sup. Fig. 1
Standard	207Pb/206Pb	% error	abs error 2σ			Standard	207Pb/206Pb	% error	abs error 2σ
SRM 981 (panel a)						Early Time (panel b)
FAR regular						FAR regular
SRM981 ZN154 FAR	0.914518	0.0325155	0.00029736			ET1x ZN56 FAR	0.622304	0.159477	0.000992433
SRM981 ZN155 FAR	0.914661	0.0347129	0.000317505			ET1x ZN57 FAR	0.623294	0.0517458	0.000322529
SRM981 ZN156 FAR	0.914733	0.0192655	0.000176228			ET1x ZN58 FAR	0.623518	0.0588552	0.000366973
SRM981 ZN157 FAR	0.914549	0.0396285	0.000362422			ET1x ZN59 FAR	0.623619	0.0291216	0.000181608
SRM981 ZN160 FAR	0.914149	0.0270915	0.000247657			ET1x ZN65 FAR	0.62371	0.0453389	0.000282783
SRM981 ZN161 FAR	0.914559	0.0328679	0.000300597			ET1x ZN66 FAR	0.623882	0.110552	0.000689711
SRM981 ZN162 FAR	0.91476	0.0243654	0.000222885			ET1x ZN67 FAR	0.623878	0.0676828	0.000422258
SRM981 ZN163 FAR	0.914338	0.0276251	0.000252586			ET1x ZN68 FAR	0.622986	0.122467	0.000762951
SRM981 ZN165 FAR	0.91441	0.0441991	0.000404161			ET1x ZN69 FAR	0.623912	0.14176	0.00088446
SRM981 ZN166 FAR	0.914603	0.0452876	0.000414202			ET1x ZN071 FAR	0.623443	0.039867	0.000248548
SRM981 ZN167 FAR	0.914193	0.0277463	0.000253654			ET1x ZN072 FAR	0.623666	0.0161296	0.000100595
						ET1x ZN073 FAR	0.623851	0.031499	0.000196507
FAR large						ET1x ZN074 FAR	0.624266	0.0278985	0.000174161
SRM 981 ZN173 FAR	0.914567	0.00755243	6.90721e-05
SRM 981 ZN174 FAR	0.914594	0.00728592	6.66365e-05			FAR large
SRM 981 ZN175 FAR	0.914561	0.00430702	3.93903e-05			ET1x ZN 076 FAR	0.623613	0.0158626	9.8921e-05
SRM981 ZN 177 FAR	0.914638	0.0256331	0.00023445			ET1x ZN 077 FAR	0.623593	0.0143144	8.92637e-05
SRM981 ZN 178 FAR	0.914556	0.00849739	7.77135e-05			ET1x ZN 078 FAR	0.6236	0.00775539	4.83626e-05
SRM981 ZN 179 FAR	0.914571	0.00553807	5.06496e-05			ET1x ZN 079 FAR	0.623637	0.00732335	4.56711e-05
SRM981 ZN 180 FAR	0.91462	0.00995972	9.10936e-05			ET1x ZN 080 FAR	0.623554	0.0144956	9.03882e-05
SRM981 ZN 181 FAR	0.914645	0.00960836	8.78824e-05			ET1x ZN 081 FAR	0.623638	0.00786785	4.90669e-05
SRM981 ZN 182 FAR	0.914546	0.00546249	4.9957e-05			ET1x ZN 082 FAR	0.623564	0.0327416	0.000204165
						ET1x ZN 083 FAR	0.623459	0.0239747	0.000149472
SEM regular						ET1x ZN 084 FAR	0.623668	0.0100395	6.26129e-05
SRM981 ZN154 SEM	0.915098	0.02353	0.000215323			ET1x ZN 085 FAR	0.623636	0.0107686	6.71566e-05
SRM981 ZN155 SEM	0.914413	0.0198649	0.000181647
SRM981 ZN156 SEM	0.91459	0.0198492	0.000181538			SEM regular
SRM981 ZN157 SEM	0.914735	0.0186317	0.000170431			ET1x ZN56 SEM	0.623963	0.0418687	0.000261245
SRM981 ZN160 SEM	0.914838	0.0180261	0.000164909			ET1x ZN57 SEM	0.623537	0.0267651	0.00016689
SRM981 ZN161 SEM	0.914992	0.0174616	0.000159772			ET1x ZN58 SEM	0.62387	0.0223323	0.000139325
SRM981 ZN162 SEM	0.915016	0.0218576	0.000200001			ET1x ZN59 SEM	0.623874	0.0240192	0.00014985
SRM981 ZN163 SEM	0.914977	0.0218684	0.000200091			ET1x ZN60 SEM	0.62373	0.0224848	0.000140245
SRM981 ZN164 SEM	0.914894	0.0198647	0.000181741			ET1x ZN64 SEM	0.623886	0.0219072	0.000136676
SRM981 ZN165 SEM	0.914667	0.0248198	0.000227019			ET1x ZN65 SEM	0.62377	0.0411796	0.000256866
SRM981 ZN166 SEM	0.914448	0.0254099	0.000232361			ET1x ZN66 SEM	0.623771	0.0346165	0.000215928
SRM981 ZN167 SEM	0.915036	0.0204828	0.000187425			ET1x ZN67 SEM	0.623986	0.0405012	0.000252722
						ET1x ZN68 SEM	0.623741	0.0332235	0.000207228
SEM large						ET1x ZN69 SEM	0.62411	0.0344276	0.000214866
SRM 981 ZN173 SEM	0.914842	0.0359461	0.00032885			ET1x ZN70 SEM	0.624052	0.0277935	0.000173446
SRM 981 ZN174 SEM	0.914755	0.0219898	0.000201153			ET1x ZN071 SEM	0.62416	0.0235265	0.000146843
SRM 981 ZN175 SEM	0.916436	0.130707	0.00119785			ET1x ZN072 SEM	0.624358	0.0262947	0.000164173
SRM981 ZN 177 SEM	0.915256	0.0293222	0.000268373			ET1x ZN073 SEM	0.624364	0.0157887	9.85789e-05
SRM981 ZN 178 SEM	0.915219	0.0235652	0.000215674			ET1x ZN074 SEM	0.624252	0.0308042	0.000192296
SRM981 ZN 179 SEM	0.915348	0.073145	0.000669532			ET1x ZN075 SEM	0.624272	0.0213497	0.00013328
SRM981 ZN 180 SEM	0.915466	0.0534075	0.000488927
SRM981 ZN 181 SEM	0.915101	0.0508345	0.000465187			SEM large
SRM981 ZN 182 SEM	0.914668	0.104999	0.000960394			ET1x ZN 076 SEM	0.624141	0.0247989	0.00015478
						ET1x ZN 077 SEM	0.624019	0.0209435	0.000130691
FAR+SEM large						ET1x ZN 078 SEM	0.623841	0.0476143	0.000297037
SRM 981 ZN173 SEM+FAR	0.914573	0.00747372	6.83527e-05			ET1x ZN 079 SEM	0.624494	0.0511976	0.000319725
SRM 981 ZN174 SEM+FAR	0.914592	0.00670364	6.1311e-05			ET1x ZN 080 SEM	0.624355	0.0172992	0.000108008
SRM 981 ZN175 SEM+FAR	0.914566	0.0044255	4.04741e-05			ET1x ZN 081 SEM	0.624579	0.0309123	0.000193071
SRM981 ZN 177 SEM+FAR	0.914634	0.00528567	4.83445e-05			ET1x ZN 082 SEM	0.623992	0.0350534	0.000218731
SRM981 ZN 178 SEM+FAR	0.914572	0.00910643	8.32848e-05			ET1x ZN 083 SEM	0.624732	0.0568344	0.000355062
SRM981 ZN 179 SEM+FAR	0.914587	0.00787264	7.20021e-05			ET1x ZN 084 SEM	0.623959	0.0331885	0.000207083
SRM981 ZN 180 SEM+FAR	0.914641	0.0104009	9.51307e-05			ET1x ZN 085 SEM	0.624531	0.0927113	0.000579011
SRM981 ZN 181 SEM+FAR	0.914648	0.00886365	8.10712e-05
SRM981 ZN 182 SEM+FAR	0.914551	0.00548313	5.0146e-05			FAR+SEM large
						ET1x ZN 076 SEM+FAR	0.623714	0.0171867	0.000107196
UCD SRM 981						ET1x ZN 077 SEM+FAR	0.623699	0.0145208	9.05662e-05
SRM981	0.914833	0.0333448	0.000305049			ET1x ZN 078 SEM+FAR	0.623604	0.00838134	5.22663e-05
SRm981 SB11	0.91477	0.0229117	0.000209589			ET1x ZN 079 SEM+FAR	0.623629	0.00680142	4.24156e-05
SRm981 CY5	0.914871	0.0256417	0.000234588			ET1x ZN 080 SEM+FAR	0.623554	0.0144956	9.03882e-05
SRM981 S20	0.914875	0.0227398	0.000208041			ET1x ZN 081 SEM+FAR	0.623712	0.0174771	0.000109007
SRM981 CY4	0.914685	0.0377034	0.000344867			ET1x ZN 082 SEM+FAR	0.623779	0.0263429	0.000164321
SRM981 CY4	0.914709	0.0371034	0.000339389			ET1x ZN 083 SEM+FAR	0.623621	0.0328764	0.000205024
SRM981 CY4	0.915153	0.0269724	0.000246839			ET1x ZN 084 SEM+FAR	0.623673	0.0103795	6.47341e-05
SRM981 CY4	0.915048	0.0238461	0.000218203			ET1x ZN 085 SEM+FAR	0.623637	0.0103952	6.48284e-05
SRM981 CY4	0.915021	0.0238371	0.000218114

## Sheet: Sup. Fig. 2
		Wt.	U	Pb	206Pb
	Sample	mg	ppm	ppm	204Pb		U%	Pb%
WR	A167 01 W1a SEM	45.23	0.0166441	0.0236927	59.936
WR	A167 02 W1a SEM	38.43	0.0140549	0.0233524	58.4586
WR	A167 01 W1b SEM	45.23	0.00930649	0.00378918	48.1565
WR	A167 02 W1b SEM	38.43	0.0087555	0.00390095	43.5103
Px	A167 04 W1b SEM	24.11	0.00611373	0.0137978	29.4153
Px (aug)	A167 05 W1b SEM	14.8	0.0701004	0.032674	88.8333
Plag	A167 06 W1b SEM	14.14	0.00445239	0.0175167	35.063
WR	A167 01 W2a SEM	45.23	0.0943225	0.00854398	57.3024
WR	A167 02 W2a SEM	38.43	0.0877714	0.00929499	49.2214
Px	A167 04 W2a SEM	24.11	0.035286	0.00584702	57.4443
Px (aug)	A167 05 W2a SEM	14.8	0.201006	0.011465	138.956
Plag	A167 06 W2a SEM	14.14	0.0086579	0.00521674	103.542
WR	A167 01 W2b SEM	45.23	0.0892484	0.00911459	2106.27
WR	A167 02 W2b SEM	38.43	0.0846082	0.0098891	1633.57
Px	A167 04 W2b SEM	24.11	0.025037	0.00316043	1657.72
Px (aug)	A167 05 W2b SEM	14.8	0.320642	0.0219546	640.599
Plag	A167 06 W2b SEM	14.14	0.0127407	0.007781	1644.45
WR	A167 01R comb	45.23	0.0251195	0.052124	10620.8
WR	A167 02R comb	29.39	0.0308087	0.0647924	2657.15
Px	A167 04R comb	24.11	0.0451881	0.0937509	27934.6
Px (aug)	A167 05R SEM	14.8	0.0210977	0.0420962	7104.95
Plag	A167 06R SEM	14.14	0.00835381	0.0186707	855.475
WR	A167 01 W1a SEM	45.23	0.0166441	0.0236927	60.0047		7.09344	24.359
WR	A167 01 W1b SEM	45.23	0.00930649	0.00378918	48.355		3.96627	3.89576
WR	A167 01 W2a SEM	45.23	0.0943225	0.00854398	58.2305		40.1986	8.78428
WR	A167 01 W2b SEM	45.23	0.0892484	0.00911459	2391.56		38.0361	9.37094
WR	A167 01R comb	45.23	0.0251195	0.052124	12736		10.7055	53.59
Total			0.234641	0.0972644
WR	A167 02 W1a SEM	38.43	0.0140549	0.0233524	58.5351		6.21902	20.9947
WR	A167 02 W1b SEM	38.43	0.0087555	0.00390095	43.6879		3.87414	3.50711
WR	A167 02 W2a SEM	38.43	0.0877714	0.00929499	49.9273		38.8371	8.35656
WR	A167 02 W2b SEM	38.43	0.0846082	0.0098891	1811.98		37.4375	8.89069
WR	A167 02R comb	29.39	0.0308087	0.0647924	2800.91		13.6322	58.2509
Total			0.225999	0.11123
Px	A167 04 W1b SEM	24.11	0.00611373	0.0137978	29.4416		5.47703	11.8379
Px	A167 04 W2a SEM	24.11	0.035286	0.00584702	60.0018		31.6113	5.01648
Px	A167 04 W2b SEM	24.11	0.025037	0.00316043	3580.04		22.4296	2.7115
Px	A167 04R comb	24.11	0.0451881	0.0937509	50866.1		40.4821	80.4341
Total			0.111625	0.116556
Px (aug)	A167 05 W1b SEM	14.8	0.0701004	0.032674	89.1551		11.4385	30.2006
Px (aug)	A167 05 W2a SEM	14.8	0.201006	0.011465	156.184		32.7988	10.5971
Px (aug)	A167 05 W2b SEM	14.8	0.320642	0.0219546	670.865		52.3202	20.2927
Px (aug)	A167 05R SEM	14.8	0.0210977	0.0420962	12278.6		3.44257	38.9096
Total			0.612846	0.10819
Plag	A167 06 W1b SEM	14.14	0.00445239	0.0175167	35.1288		13.0169	35.6138
Plag	A167 06 W2a SEM	14.14	0.0086579	0.00521674	124.042		25.3119	10.6063
Plag	A167 06 W2b SEM	14.14	0.0127407	0.007781	6		37.2483	15.8198
Plag	A167 06R SEM	14.14	0.00835381	0.0186707	976.623		24.4229	37.96
Total			0.0342048	0.0491852

## Sheet: Sup. Figs 3-11
Supplementary Figures (3-11) are derived from Supplementary Data 1 (U-Pb data) or the sheet for Figure 1 in the Source Data file

## Sheet: Sup. Fig. 12
		Measured isotopic composition of IRMM-3636					Certified isotopic composition of IRMM-3636
Sample/spike mix		238/236	236/238	238/235	95% MAD		238/236	236/238	238/235	95% MAD
IRMM 184+3636 mix3		44.542	0.0224507	137.641	0.00665542		44.542	0.0224507	137.64	0.00665555
IRMM 184+3636 mix3		44.5333	0.0224551	137.652	0.00813389		44.5333	0.0224551	137.651	0.00813396
IRMM 184+3636 mix10		13.3426	0.0749478	137.646	0.00657634		13.3426	0.0749478	137.642	0.00657626
IRMM 184+3636 mix10		13.3423	0.0749498	137.66	0.00731676		13.3423	0.0749498	137.656	0.00731697
IRMM 184+3636 mix30		4.46912	0.223758	137.645	0.00585096		4.46912	0.223758	137.633	0.00585054
IRMM 184+3636 mix30		4.46895	0.223766	137.642	0.00310417		4.46895	0.223766	137.63	0.0031037

## Sheet: Sup. Fig. 13
Measured data for IRMM-3636 (data for regression)
Sample	1/conc	235U/236U	95% MAD	238U/236U	95% MAD
IRMM-3636 1 ppb	1	5.13414e-05	3.0664e-06	0.000437691	1.21789e-05
IRMM-3636 1 ppb	1	5.22407e-05	3.91248e-06	0.000469132	1.06587e-05
IRMM-3636 3 ppb	0.333333	5.04942e-05	1.13821e-06	0.000310352	2.48427e-06
IRMM-3636 10 ppb	0.1	4.88429e-05	3.37723e-07	0.000259115	1.00234e-06
IRMM-3636 10 ppb	0.1	4.85568e-05	4.30409e-07	0.000257104	1.41752e-06
IRMM-3636 20 ppb	0.05	4.86274e-05	1.42347e-07	0.00024812	3.78906e-07
IRMM-3636 20 ppb	0.05	4.83734e-05	2.19751e-07	0.000247589	5.11622e-07
IRMM-3636 1 ppb	1	5.10872e-05	3.84557e-06	0.000443483	1.09875e-05
IRMM-3636 3 ppb	0.333333	4.93355e-05	1.11753e-06	0.000327448	3.19134e-06

## Sheet: Sup. Fig. 15
					T1/2 26Al	705000	l 26Al	9.83187e-07
Sample	Pb-Pb_0	2δ	Pb-Pb	2δ	26Al/27Al_0	2δ	Pb-Pb	2δ	26Al/27Al	2δ		26/27_0	2δ total	2δ_PbPb	2δ_PbPb_0	2δ_AlMg	Reference for Al-Mg	Reference for U-Pb	Reference for U
CAIs as the reference
CAIs ( age 4567.3 Ma)	4567.3	0.16	4567.3	0.16	5.23e-05	1.3e-06	4567.3	0.16	5.23e-05	1.3e-06	1	5.23e-05	7.72303e-06	-7.61283e-06		1.3e-06	Jacobsen et al. 2008	Connelly et al. 2012
CAIs (age 4568.2 Ma)	4567.3	0.16	4568.2	0.2	5.23e-05	1.3e-06	4568.2	0.2	5.23e-05	1.3e-06	1	2.15878e-05	3.89085e-06	-3.85367e-06		5.36599e-07	Jacobsen et al. 2008	Bouvier and Wadhwa 2010	Th/U as a proxy for U IC
NWA 6704	4567.3	0.16	4562.76	0.3	2.73438e-05	7.72432e-06	4562.76	0.3	3.15e-07	3.8e-08	4	2.73438e-05	7.72432e-06	-6.98458e-06		3.29861e-06	Sanborn et al., 2019	Amelin et al., 2019
NWA 2976	4567.3	0.16	4562.89	0.59	3.00978e-05	1.33037e-05	4562.89	0.59	3.94e-07	1.6e-08	6	3.00978e-05	1.33037e-05	-1.32475e-05		1.22225e-06	Bouvier et al., 2011	Bouvier et al., 2011
D'Orbigny	4567.3	0.16	4563.48	0.14	1.70214e-05	2.28091e-06	4563.48	0.14	3.98e-07	1.5e-08	2	1.70214e-05	2.28091e-06	-2.18884e-06		6.41511e-07	Schiller at al., 2015	Amelin, 2008a	Brennecka & Wadhwa 2012, Tissot et al. 2017
SAH 99555	4567.3	0.16	4563.71	0.16	1.24167e-05	1.90883e-06	4563.71	0.16	3.64e-07	1.8e-08	3	1.24167e-05	1.90883e-06	-1.80738e-06		6.14012e-07	Schiller at al., 2015	Amelin, 2008b+Connelly et al. 2008	Connelly et al. 2012, Tissot et al. 2017
A 881394	4567.3	0.16	4564.95	0.53	1.49175e-05	6.17794e-06	4564.95	0.53	1.48e-06	1.2e-07	5	1.49175e-05	6.17794e-06	-6.05838e-06		1.20952e-06	Wimpenny et al., 2019	Wimpenny et al., 2019
EC 002 SIMS	4567.3	0.16	4565.56	0.12	3.16493e-05	3.54343e-06	4565.56	0.12	5.72e-06	7e-08	7	3.16493e-05	3.54343e-06	-3.5222e-06		3.87316e-07	Barrat et al., 2021	Our data (this study)
EC 002 MC-ICPMS	4567.3	0.16	4565.56	0.12	4.91892e-05	5.49679e-06	4565.56	0.12	8.89e-06	9e-08	7	4.91892e-05	5.49679e-06	-5.47418e-06		4.97978e-07	Fang et al. 2022 PNAS, Reger et al. 2023 GCA	Our data (this study)
CAIs/D'Orbigny					3.0726							3.0726
CAIs/SAH99555					4.21207							4.21207
EC002/D'Orbigny												2.88984
EC002/SAH99555												3.96154
D'Orbigny as the reference
CAIs (age 4567.3 Ma)	4563.48	0.16	4567.3	0.16	5.23e-05	1.3e-06	4567.3	0.16	5.23e-05	1.3e-06	1	1.22289e-06	1.80582e-07	-1.78005e-07		3.0397e-08	Jacobsen et al. 2008	Connelly et al. 2012
CAIs (age 4568.2 Ma)	4563.48	0.16	4568.2	0.2	5.23e-05	1.3e-06	4568.2	0.2	5.23e-05	1.3e-06	1	5.04772e-07	9.0977e-08	-9.01077e-08		1.25469e-08	Jacobsen et al. 2008	Bouvier and Wadhwa 2010	Th/U as a proxy for U IC
NWA 6704	4563.48	0.16	4562.76	0.3	6.3936e-07	1.80612e-07	4562.76	0.3	3.15e-07	3.8e-08	4	6.3936e-07	1.80612e-07	-1.63315e-07		7.71291e-08	Sanborn et al., 2019	Amelin et al., 2019
NWA 2976	4563.48	0.16	4562.89	0.59	7.03756e-07	3.11071e-07	4562.89	0.59	3.94e-07	1.6e-08	6	7.03756e-07	3.11071e-07	-3.09756e-07		2.85789e-08	Bouvier et al., 2011	Bouvier et al., 2011
D'Orbigny	4563.48	0.14	4563.48	0.14	3.98e-07	5.33329e-08	4563.48	0.14	3.98e-07	1.5e-08	2	3.98e-07	5.33329e-08	-5.11801e-08		1.5e-08	Schiller at al., 2015	Amelin, 2008a	Brennecka & Wadhwa 2012, Tissot et al. 2017
SAH 99555	4563.48	0.16	4563.71	0.16	2.90331e-07	4.46329e-08	4563.71	0.16	3.64e-07	1.8e-08	3	2.90331e-07	4.46329e-08	-4.22608e-08		1.4357e-08	Schiller at al., 2015	Amelin, 2008b+Connelly et al. 2008	Connelly et al. 2012, Tissot et al. 2017
A 881394	4563.48	0.16	4564.95	0.53	3.48805e-07	1.44454e-07	4564.95	0.53	1.48e-06	1.2e-07	5	3.48805e-07	1.44454e-07	-1.41659e-07		2.82815e-08	Wimpenny et al., 2019	Wimpenny et al., 2019
EC 002 SIMS	4563.48	0.16	4565.56	0.12	7.40033e-07	8.28535e-08	4565.56	0.12	5.72e-06	7e-08	7	7.40033e-07	8.28535e-08	-8.2357e-08		9.05634e-09	Barrat et al., 2021	Our data (this study)
EC 002 MC-ICPMS	4563.48	0.16	4565.56	0.12	1.15016e-06	1.28527e-07	4565.56	0.12	8.89e-06	9e-08	7	1.15016e-06	1.28527e-07	-1.27999e-07		1.16439e-08	Fang et al. 2022 PNAS, Reger et al. 2023 GCA	Our data (this study)
CAIs/D'Orbigny					3.0726							3.0726
CAIs/SAH99555					4.21207							4.21207
EC002/D'Orbigny												2.88984
EC002/SAH99555												3.96154

[truncated: 3 more sheets: Sup. Fig. 16, Sup. Table 1, Sup. Table 4]
